# Supplementary material for: BIO 300 Attenuates Whole Blood Transcriptome Changes in Mice Exposed to Total-Body Radiation
Source: Int J Mol Sci. 2024 Aug 13;25(16):8818. doi: 10.3390/ijms25168818 (PMC11354227; doi:10.3390/ijms25168818)
Supplement: Supplementary file 1 [file ijms-25-08818-s001.zip]

Archive with 1 entries (1 files):
- ijms-3127309-supplementary.pdf
